# Supplementary material for: The risk of PD-L1 expression misclassification in triple-negative breast cancer
Source: Breast Cancer Res Treat. 2022 May 27;194(2):297–305. doi: 10.1007/s10549-022-06630-3 (PMC9239943; doi:10.1007/s10549-022-06630-3)
Supplement: Supplementary file 1 — Supplementary file1 (M 2 KB) [file 10549_2022_6630_MOESM1_ESM.m]

%% Created by Dr. Shani Ben Dori

%% Description: This script generates an heterogeneous tumor - a matrix of 1s and 0s - where 1 is a cell positive for PD-L1 and 0 is a cell negative for PD-L1

%%
function [ Tumor ] = createHeterogeneousTumor( N, N_size, aggregateShape, aggregateWidths , aggregateLengths)
    %% Definitions:
    % aggregateWidths and aggregateLens are arrays of aggregates widths and
    % lengths, respectively
    % N - Number of PD-L1 aggregates in each aggregate size
    % N_size - size of tumor/board
    
    % create board (tumor) with margins
    Tumor = zeros(N_size + 2 * aggregateWidths(length(aggregateWidths)));
    
    % create shapes (aggregates of PD-L1)
    for i = 1:length(aggregateWidths)
       if (N(i) ~= 0)
            pdl1 = strel(aggregateShape, [aggregateWidths(i) aggregateLengths(i)]);
            pdl1 = double(pdl1.Neighborhood);
        
            % choose random centers of PD-L1
            centers = randperm(N_size * N_size, N(i));
            [centersRow, centersCol] = ind2sub([N_size N_size], centers);
        
            % place PD-L1 aggregate in tumor:
            colInd=0;
            rowInd = 0;
            for ind = 1:length(centersRow)
                colInd = centersCol(ind);
                rowInd = centersRow(ind);
                Tumor(colInd:colInd + aggregateWidths(i) - 1, rowInd:rowInd + aggregateLengths(i) - 1) = ...
                Tumor(colInd:colInd + aggregateWidths(i)-1, rowInd:rowInd + aggregateLengths(i)-1) + pdl1
            end
           
        centers = 0;
        
       end
    end
    
    % Crop Tumor to wanted shape without margins
    Tumor = Tumor(1:N_size, 1:N_size);
    Tumor(Tumor > 1) = 1;
end
