# Supplementary material for: The risk of PD-L1 expression misclassification in triple-negative breast cancer
Source: Breast Cancer Res Treat. 2022 May 27;194(2):297–305. doi: 10.1007/s10549-022-06630-3 (PMC9239943; doi:10.1007/s10549-022-06630-3)
Supplement: Supplementary file 2 — Supplementary file2 (M 1 KB) [file 10549_2022_6630_MOESM2_ESM.m]

%% Created by Dr. Shani Ben Dori

%% Description: This script generates a tumor - a matrix of 1s and 0s - where 1 is a cell positive for PD-L1 and 0 is a cell negative for PD-L1

%%
function [ Tumor ] = createHomogenousTumor( N, N_size, aggregateShape, aggregateWidth, aggregateLen)
%% Definitions:
% N - number of PD-L1 aggregates in the tumor
% N_size - size of tumor/board

    % create board (tumor) with margins
    Tumor = zeros(N_size + (2 * aggregateWidth));
    
    % create shape (aggregate of PD-L1)
    pdl1 = strel(aggregateShape, [aggregateWidth aggregateLen]);
    pdl1 = double(pdl1.Neighborhood);
    
    % choose random centers of PD-L1 aggregates
    centers = randperm(N_size * N_size, N);
    [centersRow, centersCol] = ind2sub([N_size N_size], centers);
    
    % Place PD-L1 aggregates in tumor  
    for ind = 1:length(centersRow)
        colInd = centersCol(ind);
        rowInd = centersRow(ind);
        Tumor(colInd:colInd + aggregateWidth - 1, rowInd:rowInd + aggregateLen - 1) = ...
        Tumor(colInd:colInd + aggregateWidth - 1, rowInd:rowInd + aggregateLen - 1) + pdl1;
    
    end
        
    % Crop Tumor to wanted shape without margins
    Tumor = Tumor(1:N_size, 1:N_size);
    Tumor(Tumor > 1) = 1;

end
