# Supplementary material for: The risk of PD-L1 expression misclassification in triple-negative breast cancer
Source: Breast Cancer Res Treat. 2022 May 27;194(2):297–305. doi: 10.1007/s10549-022-06630-3 (PMC9239943; doi:10.1007/s10549-022-06630-3)
Supplement: Supplementary file 3 — Supplementary file3 (M 4 KB) [file 10549_2022_6630_MOESM3_ESM.m]

%% Created by Dr. Shani Ben Dori

%% Description: This script generates multiple heterogeneous tumors with different PD-L1 expression by executing createHeterogeneousTumor numerous times
% It should be noted that in different PD-L1 expressions the aggregates distribution is different.

%% Outputs: 

%{
 realPercent - Array of PD-L1 expression percentage for each tumor 
 samplePercent - Array of PD-L1 expression percentage for each biopsy
 err - Array of 1s and 0s representing sample errors where 1 - error, 0 -
 correct
 for each i, samplePercent(i) represents the biopsy of realPercent(i) 
%}

%%
function [realPrecent, samplePrecent, err] = projectDifferentShapeSize( aggregatePercents,aggregateWidths, aggregateLengths, sampleWidth, sampleLen)
    close all;
    %% Definitions:
    % aggregateWidths - Array of all aggregate widths 
    % aggregateLengths - Array of all aggregate lengths
    % aggregatePercent - The percentage of each aggregate in each tumor (according to the order of aggregateWidth and aggregateLens). 
     
    
    N_size = 10000;       % Size of board/tumor
    shape = 'rectangle';  % Shape of PDL-l aggregate for createHomogenousTumor
    
    m = 0 ;
    %%
    % Arrays of estimated PD-L1 expression percentage points which will define
    % the number of tumors in each PD-L1 expression group
        
    part1 = 0:0.000015:0.01;         % 667 estimated PD-L1 expression percentage points between 0-1% - ~60% of cases
    part2 = 0.01:0.00018:0.05;       % 223 estimated PD-L1 expression percentage points between 1-5%- ~20% of cases
    part3 = 0.05:0.00075:0.22;       % 227 estimated PD-L1 expression percentage points between 1-5%- ~20% of cases
    
    percent = [part1 part2 part3];
    
    realPrecent = zeros(length(percent),1);
    samplePrecent = zeros(length(percent),1);  
    
    sampleSize = sampleWidth * sampleLen ;
    
    % In different PD-L1 expression the aggregates distribution is different
    % We chose three different groups of distribution -
    % PD-L1 < 0.075%,  PD-L1 0.075% - 0.75% and % PD-L1 > 0.75%
    
    indAggregateA = length(percent(percent<=0.00075)); 
    indAggregateB = length(percent(percent<=0.0075));
    
    for ind = 1:length(percent)  
        
        if ind <= indAggregateB && ind > indAggregateA % Distribution group B - PD-L1 0.075%-0.75% 
            m = length(aggregateWidths); % Ind of aggregatePercnet for group B distribution  
        end
        
        if ind > indAggregateB % Distribution group C - PD-L1 > 0.75%
            m = length(aggregateWidths) + length(aggregateWidths) ; % Ind of aggregatePercnet for group C distribution
        end
       
        for i= 1:length(aggregateWidths)
            m=m+1; % Ind of aggregatePercent according to PD-L1 expression
            shapeArea = aggregateWidths(i) * aggregateLengths(i); % Aggregates area
            N(i) = floor(percent(ind) *(aggregatePercents(m)/100)* N_size^2 /shapeArea); % Array of numbers representing the distribution PD-L1 aggregates in each tumor
    
        end
        m = 0; 
    
        Tumor = createHeterogeneousTumor( N, N_size, shape, aggregateWidths, aggregateLengths); % Create tumor by executing createHeterogeneousTumor
        realPrecent(ind) = sum(sum(Tumor))/(N_size * N_size); % PD-L1 expression in tumor
        sampleRow = randperm(N_size - sampleLen -1, 1);  % Random row of biopsy
        sampleCol = randperm(N_size - sampleWidth - 1, 1);  % Random column of biopsy
        sample = Tumor(sampleRow:sampleRow + sampleLen - 1,sampleCol:sampleCol + sampleWidth - 1);  % Biopsy creation
        samplePrecent(ind) = sum(sum(sample))/sampleSize;  % Biopsy PD-L1 expression
    
        if realPrecent(ind) < 0.01 % Cut off - 1%
            if samplePrecent(ind) >= 0.01 % Sample wrong =1
                err(ind)= 1;
            else % Sample correct = 0
                err(ind) = 0;
            end
        else
            if samplePrecent(ind) < 0.01 %Sample wrong =1
                err(ind)= 1;
            else % Sample correct = 0
                err(ind) = 0; 
            end
        end     
    end
    
    [realPrecent, inds] = sort(realPrecent);  % Sort by realPercent size
    samplePrecent = samplePrecent(inds); % Sort samplePercent according to realPercent
    err = err(inds); % Sort err according to realPercent

end
