# Supplementary material for: The risk of PD-L1 expression misclassification in triple-negative breast cancer
Source: Breast Cancer Res Treat. 2022 May 27;194(2):297–305. doi: 10.1007/s10549-022-06630-3 (PMC9239943; doi:10.1007/s10549-022-06630-3)
Supplement: Supplementary file 4 — Supplementary file4 (M 3 KB) [file 10549_2022_6630_MOESM4_ESM.m]

%% Created by Dr. Shani Ben Dori

%% Description: This script generates multiple homogenous tumors with different PD-L1 expression by executing createHomogenousTumor numerous times

%% Outputs: 

%{
 realPercent - Array of PD-L1 expression percentage for each tumor 
 samplePercent - Array of PD-L1 expression percentage for each biopsy
 err - Array of 1s and 0s representing sample errors where 1 - error, 0 -
 correct
 for each i, samplePercent(i) represents the biopsy of realPercent(i) 
%}

%%
function [realPercent, samplePercent, err] = homogenousTumorsGeneration(aggregateWidth, aggregateLen, sampleWidth, sampleLen)
    close all;
    
    %% Definitions:
    
    N_size = 10000;      % Size of board/tumor
    shape = 'rectangle';  % Shape of PDL-l aggregate for createHomogenousTumor
    
    %%
    
    % Arrays of estimated PD-L1 expression percentage points which will define
    % the number of tumors in each PD-L1 expression group
    
    part1 = 0:0.000015:0.01;         % 667 estimated PD-L1 expression percentage points between 0-1% - ~60% of cases
    part2 = 0.01:0.00018:0.05;       % 223 estimated PD-L1 expression percentage points between 1-5%- ~20% of cases
    part3 = 0.05:0.00075:0.22;       % 227 estimated PD-L1 expression percentage points between 1-5%- ~20% of cases
    
    percent = [part1 part2 part3];
     
    realPercent = zeros(length(percent), 1); % Array of zeros the size of number of cases
    samplePercent = zeros(length(percent), 1);
    
    sampleSize = sampleWidth * sampleLen;     % Size of biopsy
    
    aggregateArea = aggregateWidth * aggregateLen;  % Aggregates area
    
    %%
    for ind = 1:length(percent)
        N = floor(percent(ind) * N_size^2 / aggregateArea); % Number of PD-L1 aggregates in each tumor       
        Tumor = CreateHomogenousTumor( N, N_size, shape, aggregateWidth, aggregateLen); % Create tumor by executing createHomogenousTumor
        realPercent(ind) = sum(sum(Tumor))/(N_size * N_size); % PD-L1 expression in tumor
        sampleRow = randperm(N_size - sampleLen - 1, 1); % Random row of biopsy
        sampleCol = randperm(N_size - sampleWidth - 1, 1); % Random column of biopsy
        sample = Tumor(sampleRow:sampleRow + sampleLen - 1, sampleCol:sampleCol + sampleWidth - 1); % Biopsy creation
        samplePercent(ind) = sum(sum(sample))/sampleSize; % Biopsy PD-L1 expression
    
        if realPercent(ind) < 0.01 % Cut off - 1%
            if samplePercent(ind) >= 0.01 % Sample wrong = 1
                err(ind)= 1;
            else % Sample correct = 0
                err(ind) = 0;
            end
        else
            if samplePercent(ind) < 0.01 % Sample wrong = 1
                err(ind)= 1;
            else % Sample correct = 0
                err(ind) = 0; 
            end
        end    
        
    end
    
    [realPercent, inds] = sort(realPercent); % Sort by realPercent size
    samplePercent = samplePercent(inds); % Sort samplePercent according to realPercent
    err = err(inds); % Sort err according to realPercent

end
